# Supplementary material for: Transcriptomic changes in mouse embryonic stem cells exposed to thalidomide during spontaneous differentiation
Source: Data Brief. 2015 Jun 3;4:199–202. doi: 10.1016/j.dib.2015.05.014 (PMC4510476; doi:10.1016/j.dib.2015.05.014)
Supplement: Supplementary file 1 — Supplementary data Table 1. Full list of DEGs at different time points during ESC differentiation upon exposure to thalidomide. Differentiating EBs were treated with 0.25 mM thalidomide for 3 days, and global gene expression analysis was conducted at 24, 48, and 72 h in thalidomide-exposed samples relative to their time-matched controls. Using cut-off criteria of p<0.05 and |FC|>1.5, a total of 214, 230, and 56 DEGs were identified at the three time points respectively. The values in the columns under the titles of Thalidomide and Control are the Bi-weight average signals for the DEGs on log2 scale under each condition. A negative FC value means downregulation, whereas a positive value indicates upregulation. [file mmc1.xlsx]

## Sheet: 24 h
Transcript Cluster ID	Gene Symbol	Description	Thalidomide	Control	Fold Change	p-value
17534139	Gm19899	predicted gene, 19899	5.51	7.21	-3.27	0.000735
17522158	Ccdc72	coiled-coil domain containing 72	6.4	7.75	-2.55	0.000342
17229629	Sdhc	succinate dehydrogenase complex, subunit C, integral membrane protein	7.48	8.78	-2.45	1e-05
17402481	Mir302d	microRNA 302d	5.44	6.7	-2.39	0.017211
17420162	Cdc42	cell division cycle 42	5.48	6.71	-2.33	0.000627
17447038	Ppp1cb	protein phosphatase 1, catalytic subunit, beta isoform	5.49	6.67	-2.25	0.000798
17285742	Hist1h2bk	histone cluster 1, H2bk	9.01	10.15	-2.21	0.0009
17531181	Rhoa	ras homolog gene family, member A	5.64	6.75	-2.16	0.030957
17548759	Rpl4	ribosomal protein L4	6.96	8.06	-2.14	0.000247
17386421	Hat1	histone aminotransferase 1	5.69	6.76	-2.1	7.8e-05
17393876	LOC100861957	uncharacterized LOC100861957	5.79	6.86	-2.09	0.001371
17547933	Bod1	biorientation of chromosomes in cell division 1	8.01	9.07	-2.08	2.9e-05
17402479	Mir302a	microRNA 302a	5.7	6.73	-2.04	0.020093
17548266	Mrpl47	mitochondrial ribosomal protein L47	5.47	6.48	-2.01	0.038983
17548051	A730098P11Rik	mortality factor 4 like 1 pseudogene	3.88	4.88	-2	0.009297
17515371	2310047B19Rik	RIKEN cDNA 2310047B19 gene	5.64	6.61	-1.96	0.001299
17402477	Mir302c	microRNA 302c	5.86	6.83	-1.96	0.017753
17547519	Tbc1d15	TBC1 domain family, member 15	3.12	4.09	-1.95	0.006248
17414497	Mup6	major urinary protein 6	6.21	7.16	-1.94	0.008892
17421364	Gm13212	predicted gene 13212	2.47	3.41	-1.92	0.041149
17510345	Bst2	bone marrow stromal cell antigen 2	6.48	7.4	-1.89	2.9e-05
17548182	LOC100862033	uncharacterized LOC100862033	4.74	5.64	-1.87	0.036528
17417422	Ipp	IAP promoted placental gene	5.58	6.48	-1.86	0.021149
17260236	Myl7	myosin, light polypeptide 7, regulatory	4.82	5.72	-1.86	0.030157
17246850	Zmat5	zinc finger, matrin type 5	5.72	6.62	-1.86	0.006402
17498870	LOC100862276	uncharacterized LOC100862276	4.47	5.36	-1.85	0.000533
17426803	Cer1	cerberus 1 homolog (Xenopus laevis)	6.77	7.64	-1.84	0.038363
17548673	LOC100862010	uncharacterized LOC100862010	5.82	6.69	-1.84	0.007426
17547702	Tmx1	thioredoxin-related transmembrane protein 1	5.04	5.92	-1.84	0.005044
17454166	Pilra	paired immunoglobin-like type 2 receptor alpha	5.71	6.58	-1.83	0.024026
17253304	Taok1, Mnat1	TAO kinase 1, menage a trois 1	4.5	5.36	-1.83	0.022933
17285687	Hist1h4m	histone cluster 1, H4m	6.91	7.76	-1.8	0.010903
17333651	Zfp97	zinc finger protein 97	4.82	5.66	-1.79	0.001627
17404191	Car3	carbonic anhydrase 3	4.34	5.17	-1.78	0.03036
17404682	Gm15118, Dnajc19, Fxr1	predicted gene 15118, DnaJ (Hsp40) homolog, subfamily C, member 19, fragile X mental retardation gene 1, autosomal homolog	5.05	5.88	-1.78	0.031398
17432702	Zfp534, Gm13212	zinc finger protein 534, predicted gene 13212	2.51	3.33	-1.77	0.011565
17229839	Gm20101	predicted gene, 20101	6.1	6.92	-1.76	0.003028
17250162	Hist3h2ba, Hist3h2bb-ps	histone cluster 3, H2ba, histone cluster 3, H2bb, pseudogene	3.92	4.74	-1.76	0.005356
17412534	Lyrm2	LYR motif containing 2	6.35	7.16	-1.76	0.005584
17443108	Mir3965	microRNA 3965	2.24	3.05	-1.76	0.004646
17493272	Picalm	phosphatidylinositol binding clathrin assembly protein	5.19	6.01	-1.76	0.042744
17525363	Foxred1	FAD-dependent oxidoreductase domain containing 1	6.81	7.61	-1.75	0.004689
17546953	Rbmy1a1	RNA binding motif protein, Y chromosome, family 1, member A1	3.7	4.51	-1.75	0.002932
17333999	Zfp758	zinc finger protein 758	5.56	6.37	-1.75	0.017645
17344784	Ppp1r11	protein phosphatase 1, regulatory (inhibitor) subunit 11	5.67	6.47	-1.74	0.011075
17547622	Zic5	zinc finger protein of the cerebellum 5	3.66	4.45	-1.73	0.001646
17216718	Ddx18	DEAD (Asp-Glu-Ala-Asp) box polypeptide 18	7.02	7.8	-1.71	0.004705
17548530	LOC100862384	uncharacterized LOC100862384	4.88	5.65	-1.71	0.009208
17314679	Tuba1b	tubulin, alpha 1B	7.98	8.76	-1.71	0.016619
17531685	Tdgf1	teratocarcinoma-derived growth factor 1	10.45	11.22	-1.7	0.000199
17544149	Hmgn5	high-mobility group nucleosome binding domain 5	7.02	7.77	-1.69	0.001933
17407926	Mrps21	mitochondrial ribosomal protein S21	7.05	7.81	-1.69	0.000636
17348850	Rnf138	ring finger protein 138	6.81	7.56	-1.68	0.012945
17548338	Tmeff1	transmembrane protein with EGF-like and two follistatin-like domains 1	4.41	5.16	-1.68	0.00286
17292069	BC024659	cDNA sequence BC024659	3.84	4.59	-1.67	0.002706
17511112	Ccdc130	coiled-coil domain containing 130	6.89	7.62	-1.67	0.00429
17548717	Fabp5, Gm3601	fatty acid binding protein 5, epidermal, predicted gene 3601	6.18	6.92	-1.67	0.047041
17275875	Lrr1	leucine rich repeat protein 1	5.31	6.04	-1.67	0.000838
17365134	Ndufb8	NADH dehydrogenase (ubiquinone) 1 beta subcomplex 8	6.71	7.45	-1.67	0.000858
17371616	Sp5	trans-acting transcription factor 5	7.09	7.83	-1.67	0.001663
17318932	Ift27	intraflagellar transport 27	7.22	7.94	-1.66	4.5e-05
17502191	Mrpl34	mitochondrial ribosomal protein L34	7.91	8.64	-1.66	0.004375
17445746	4921504A21Rik	RIKEN cDNA 4921504A21 gene	4.09	4.81	-1.65	0.043979
17333658	Gm6712	predicted gene 6712	6.97	7.69	-1.65	0.043373
17211286	Ly96	lymphocyte antigen 96	4.72	5.44	-1.65	0.037325
17546333	Rbmy1a1	RNA binding motif protein, Y chromosome, family 1, member A1	3.42	4.15	-1.65	0.001586
17474547	Rtn2	reticulon 2 (Z-band associated protein)	6.05	6.77	-1.65	0.010943
17548523	Gemin6	gem (nuclear organelle) associated protein 6	6.39	7.1	-1.64	0.018418
17548683	Rab8a	RAB8A, member RAS oncogene family	7.39	8.1	-1.64	0.000139
17441949	Aldh2	aldehyde dehydrogenase 2, mitochondrial	6.54	7.24	-1.63	0.002297
17406656	Apoa1bp	apolipoprotein A-I binding protein	8.74	9.44	-1.63	4.1e-05
17547965	Cbr1	carbonyl reductase 1	7.78	8.49	-1.63	0.000147
17470105	Csgalnact2	chondroitin sulfate N-acetylgalactosaminyltransferase 2	5.29	6	-1.63	0.000785
17548983	Glul	glutamate-ammonia ligase (glutamine synthetase)	5.31	6.01	-1.63	0.013638
17398915	Gpatch4	G patch domain containing 4	8.16	8.86	-1.63	0.008198
17467128	Nt5c3	5'-nucleotidase, cytosolic III	6.21	6.92	-1.63	0.017392
17546963	Rbmy1a1	RNA binding motif protein, Y chromosome, family 1, member A1	3.65	4.35	-1.63	0.000977
17546345	Rbmy1a1	RNA binding motif protein, Y chromosome, family 1, member A1	3.51	4.22	-1.63	0.003107
17548669	Tmem66	transmembrane protein 66	5.37	6.08	-1.63	0.000646
17545595	Sat1	spermidine/spermine N1-acetyl transferase 1	7.46	8.16	-1.62	0.017045
17547736	Ssr1	signal sequence receptor, alpha	5.84	6.54	-1.62	0.008883
17361771	Sssca1	Sjogren's syndrome/scleroderma autoantigen 1 homolog (human)	8	8.69	-1.62	0.000672
17542751	Mpp1	membrane protein, palmitoylated	7.17	7.85	-1.61	0.010646
17377199	Naa20	N(alpha)-acetyltransferase 20, NatB catalytic subunit	7.22	7.9	-1.61	0.00241
17520073	Nt5e	5' nucleotidase, ecto	6.24	6.93	-1.61	0.005688
17313739	Prr5	proline rich 5 (renal)	7.44	8.13	-1.61	2.6e-05
17547525	Rap1b	RAS related protein 1b	5.83	6.51	-1.61	0.002136
17443342	Hspb1	heat shock protein 1	5.96	6.63	-1.6	0.009666
17236487	LOC100861804	uncharacterized LOC100861804	7.65	8.32	-1.6	0.000257
17532137	Myd88	myeloid differentiation primary response gene 88	5.86	6.54	-1.6	0.000181
17525680	Olfr151, Olfr160	olfactory receptor 151, olfactory receptor 160	3.04	3.71	-1.6	0.014089
17276926	Synj2bp	synaptojanin 2 binding protein	4.01	4.69	-1.6	0.012657
17541378	Apln	apelin	7.85	8.53	-1.59	0.001578
17286462	Nqo2	NAD(P)H dehydrogenase, quinone 2	5.6	6.28	-1.59	0.042717
17481254	Olfr638	olfactory receptor 638	2.74	3.41	-1.59	0.009418
17546355	Rbmy1a1	RNA binding motif protein, Y chromosome, family 1, member A1	3.46	4.13	-1.59	0.002044
17348356	Snrpd1	small nuclear ribonucleoprotein D1	7.51	8.18	-1.59	0.000155
17547668	Tmed10	transmembrane emp24-like trafficking protein 10 (yeast)	6.03	6.7	-1.59	0.000397
17362216	Nudt22	nudix (nucleoside diphosphate linked moiety X)-type motif 22	6.78	7.44	-1.58	0.00112
17509455	Sap30	sin3 associated polypeptide	7.43	8.09	-1.58	0.033811
17478942	Tm2d3	TM2 domain containing 3	8.92	9.58	-1.58	0.000593
17349423	Wnt8a	wingless-related MMTV integration site 8A	7.23	7.89	-1.58	0.025848
17361959	Zfpl1	zinc finger like protein 1	6.66	7.32	-1.58	0.010285
17280561	Dus4l	dihydrouridine synthase 4-like (S. cerevisiae)	6.54	7.19	-1.57	0.003802
17219988	Efcab2	EF-hand calcium binding domain 2	4.93	5.58	-1.57	0.006907
17377443	Gm14139	predicted gene 14139	3.83	4.48	-1.57	0.007703
17548536	Gm20176	predicted gene, 20176	5.17	5.82	-1.57	0.028931
17230463	Mixl1	Mix1 homeobox-like 1 (Xenopus laevis)	9.8	10.45	-1.57	0.010274
17546923	Rbmy1a1	RNA binding motif protein, Y chromosome, family 1, member A1	3.29	3.95	-1.57	0.0426
17338821	Rpl36, Gm4604, LOC637553	ribosomal protein L36, predicted gene 4604, 60S ribosomal protein L36-like	9.76	10.41	-1.57	8.4e-05
17261439	Bod1	biorientation of chromosomes in cell division 1	6.16	6.8	-1.56	0.02619
17453137	Cct6a	chaperonin containing Tcp1, subunit 6a (zeta)	7.33	7.97	-1.56	0.000547
17513540	Cox4nb	COX4 neighbor	8.25	8.89	-1.56	0.006668
17291964	Eef1e1	eukaryotic translation elongation factor 1 epsilon 1	9.75	10.39	-1.56	0.000344
17246790	Gatsl3	GATS protein-like 3	6.08	6.72	-1.56	0.011907
17489035	Sdhaf1	succinate dehydrogenase complex assembly factor 1	6.43	7.07	-1.56	0.00455
17496664	Zfp747	zinc finger protein 747	7.26	7.9	-1.56	0.00032
17548340	Atp6v1g1	ATPase, H+ transporting, lysosomal V1 subunit G1	5.33	5.95	-1.55	0.005057
17477832	Ftl1, LOC100862446, LOC434624	ferritin light chain 1, ferritin light chain 1-like	8.39	9.03	-1.55	0.000875
17408021	Hist2h4	histone cluster 2, H4	5.12	5.76	-1.55	0.035915
17284280	Nudt14	nudix (nucleoside diphosphate linked moiety X)-type motif 14	6.68	7.31	-1.55	0.002069
17546367	Rbmy1a1	RNA binding motif protein, Y chromosome, family 1, member A1	3.52	4.14	-1.55	0.001505
17357259	Ubxn1	UBX domain protein 1	7.59	8.22	-1.55	0.000693
17242839	Atp5d	ATP synthase, H+ transporting, mitochondrial F1 complex, delta subunit	8.64	9.26	-1.54	0.005363
17523224	Eif1b	eukaryotic translation initiation factor 1B	8.53	9.15	-1.54	0.000409
17313577	LOC100862061	uncharacterized LOC100862061	5.98	6.6	-1.54	0.003187
17291019	LOC100862646, Hist1h4m, Hist1h4b, Hist1h4a, Hist4h4, Hist1h4n, Hist1h4k, Hist1h4j, Hist1h4i, Hist1h4f, Hist1h4d, Hist1h4c, Hist2h4, Hist1h4h	histone H4-like, histone cluster 1, H4m, histone cluster 1, H4b, histone cluster 1, H4a, histone cluster 4, H4, histone cluster 1, H4n, histone cluster 1, H4k, histone cluster 1, H4j, histone cluster 1, H4i, histone cluster 1, H4f, histone cluster 1, H4d, histone cluster 1, H4c, histone cluster 2, H4, histone cluster 1, H4h	6.55	7.18	-1.54	0.034019
17332974	Rps6ka2	ribosomal protein S6 kinase, polypeptide 2	7.9	8.52	-1.54	0.003922
17275689	Sip1	survival of motor neuron protein interacting protein 1	5.53	6.16	-1.54	0.048184
17458393	Tmem176a	transmembrane protein 176A	5.96	6.59	-1.54	0.000496
17247225	Upp1	uridine phosphorylase 1	8.21	8.84	-1.54	0.004627
17244126	Actr6	ARP6 actin-related protein 6	6.71	7.32	-1.53	0.00961
17240606	Cd24a	CD24a antigen	9.5	10.11	-1.53	8e-05
17485706	Cdc42ep5	CDC42 effector protein (Rho GTPase binding) 5	5.57	6.19	-1.53	0.018814
17211739	Cfc1	cripto, FRL-1, cryptic family 1	7.63	8.24	-1.53	5.5e-05
17402025	Dbt	dihydrolipoamide branched chain transacylase E2	8.14	8.75	-1.53	0.001947
17548238	Fabp5	fatty acid binding protein 5, epidermal	6.28	6.89	-1.53	0.047491
17363374	Ostf1	osteoclast stimulating factor 1	7.07	7.68	-1.53	0.034353
17547871	Zfp706	zinc finger protein 706	4.8	5.41	-1.53	0.009142
17266672	1110002N22Rik	RIKEN cDNA 1110002N22 gene	5.09	5.69	-1.52	0.00757
17304518	2010107H07Rik	RIKEN cDNA 2010107H07 gene	5.81	6.42	-1.52	0.002853
17340953	Acat3	acetyl-Coenzyme A acetyltransferase 3	4.26	4.86	-1.52	0.011563
17373721	Apip	APAF1 interacting protein	6.72	7.32	-1.52	0.003221
17343678	H2-Ke2	H2-K region expressed gene 2	9.13	9.73	-1.52	0.001738
17408015	Hist2h3c2, Hist2h3b, Hist1h3e, Hist1h3b, Hist1h3d, Hist1h3c, Hist1h3f, Hist2h3c1	histone cluster 2, H3c2, histone cluster 2, H3b, histone cluster 1, H3e, histone cluster 1, H3b, histone cluster 1, H3d, histone cluster 1, H3c, histone cluster 1, H3f, histone cluster 2, H3c1	5.79	6.39	-1.52	0.020375
17287869	Idnk	idnK gluconokinase homolog (E. coli)	7.02	7.63	-1.52	0.024436
17415439	Ift74	intraflagellar transport 74	6.53	7.13	-1.52	0.037805
17300273	Mrpl52	mitochondrial ribosomal protein L52	8.95	9.56	-1.52	0.000747
17394297	Pltp	phospholipid transfer protein	8.3	8.9	-1.52	0.000924
17354014	Prelid2	PRELI domain containing 2	5.43	6.03	-1.52	0.003636
17546935	Rbmy1a1	RNA binding motif protein, Y chromosome, family 1, member A1	3.77	4.38	-1.52	0.005069
17546944	Rbmy1a1	RNA binding motif protein, Y chromosome, family 1, member A1	3.77	4.38	-1.52	0.005069
17409893	Slc44a3	solute carrier family 44, member 3	6.55	7.16	-1.52	0.025804
17475342	Tgfb1	transforming growth factor, beta 1	7.04	7.64	-1.52	0.012497
17430576	Tinagl1	tubulointerstitial nephritis antigen-like 1	6.18	6.79	-1.52	0.01358
17548123	Ehd1	EH-domain containing 1	6.52	7.12	-1.51	0.000314
17286707	Gcnt2	glucosaminyl (N-acetyl) transferase 2, I-branching enzyme	5.48	6.07	-1.51	0.006888
17517112	Gm19447	predicted gene, 19447	7.57	8.16	-1.51	0.008946
17479326	Gm20331	predicted gene, 20331	3.91	4.51	-1.51	0.012125
17548108	Nutf2, Nutf2-ps1	nuclear transport factor 2, nuclear transport factor 2, pseudogene 1	8.46	9.05	-1.51	0.001439
17548696	Nutf2, Nutf2-ps1	nuclear transport factor 2, nuclear transport factor 2, pseudogene 1	8.46	9.05	-1.51	0.001439
17356482	Rnaseh2c, Kat5	ribonuclease H2, subunit C, K(lysine) acetyltransferase 5	7.2	7.79	-1.51	0.003345
17451203	Srrd	SRR1 domain containing	7.06	7.66	-1.51	0.00296
17456710	Tspan33	tetraspanin 33	5.74	6.34	-1.51	0.00171
17537865	Arxes1, Arxes2	adipocyte-related X-chromosome expressed sequence 1, adipocyte-related X-chromosome expressed sequence 2	6.8	7.39	-1.5	0.003112
17233384	Fabp7	fatty acid binding protein 7, brain	7.16	7.74	-1.5	0.000565
17312485	Hsf1	heat shock factor 1	7.93	8.51	-1.5	8.2e-05
17260474	Igfbp3	insulin-like growth factor binding protein 3	7.9	8.49	-1.5	0.000919
17220197	Lefty2	left-right determination factor 2	6.42	7	-1.5	0.013016
17519782	LOC100862068	uncharacterized LOC100862068	5.35	5.93	-1.5	0.019151
17509139	Lrp2bp, Ankrd37	Lrp2 binding protein, ankyrin repeat domain 37	5.29	5.87	-1.5	0.002715
17339392	Myl12a	myosin, light chain 12A, regulatory, non-sarcomeric	8.72	9.3	-1.5	9.4e-05
17462694	Nanog	Nanog homeobox	8.55	9.13	-1.5	0.022615
17513856	Rpl13	ribosomal protein L13	8.05	8.64	-1.5	0.003283
17477670	Rras	Harvey rat sarcoma oncogene, subgroup R	8.29	8.87	-1.5	0.000592
17386721	Ttc30a1	tetratricopeptide repeat domain 30A1	4.76	5.35	-1.5	0.032952
17514983	Zfp26	zinc finger protein 26	4.34	4.93	-1.5	0.022592
17285644	Zscan12	zinc finger and SCAN domain containing 12	5.47	6.05	-1.5	0.002541
17314840	Aqp5	aquaporin 5	6.89	6.31	1.5	0.027267
17495622	Gp2	glycoprotein 2 (zymogen granule membrane)	4.67	4.08	1.5	7.3e-05
17372880	Olfr152	olfactory receptor 152	4.04	3.46	1.5	0.011094
17258642	Snord1b	small nucleolar RNA, C/D box 1B	10.61	10.02	1.5	0.014116
17427645	Gm12709, Sgip1	predicted gene 12709, SH3-domain GRB2-like (endophilin) interacting protein 1	4.01	3.41	1.51	0.01222
17292450	Fgd3	FYVE, RhoGEF and PH domain containing 3	5.58	4.97	1.52	0.020549
17487635	Gm4567	predicted gene 4567	4.51	3.89	1.53	0.000197
17268088	Gm11543	predicted gene 11543	3.55	2.92	1.54	0.00785
17470597	Slc2a3	solute carrier family 2 (facilitated glucose transporter), member 3	11.04	10.42	1.54	0.000653
17328623	Mir301b	microRNA 301b	5.73	5.1	1.55	0.024533
17293338	4930486L24Rik	RIKEN cDNA 4930486L24 gene	4.23	3.58	1.56	0.0206
17387712	Olfr1095	olfactory receptor 1095	2.94	2.3	1.56	0.044447
17357938	Olfr1494	olfactory receptor 1494	5.18	4.53	1.56	0.025072
17316348	Snord123	small nucleolar RNA, C/D box 123	6.12	5.48	1.56	0.041769
17497641	Olfr60	olfactory receptor 60	3.16	2.5	1.57	0.02094
17453496	Cldn4	claudin 4	7.54	6.86	1.6	0.003666
17290001	Mir449c	microRNA 449c	3.51	2.83	1.6	0.007102
17512938	Snord111	small nucleolar RNA, C/D box 111	7.85	7.16	1.61	0.003625
17290211	Tcstv3	2-cell-stage, variable group, member 3	4.14	3.43	1.64	0.000678
17283767	Scarna13, Mir3069	small Cajal body-specific RNA 1, microRNA 3069	8.44	7.71	1.66	0.010124
17237807	4930503E24Rik	eukaryotic translation initiation factor 3, subunit I pseudogene	3.65	2.9	1.68	0.023587
17273182	Arhgdia	Rho GDP dissociation inhibitor (GDI) alpha	10.04	9.29	1.68	3.1e-05
17337576	Olfr110	olfactory receptor 110	3.32	2.56	1.7	0.039183
17269143	Krtap1-4	keratin associated protein 1-4	4.19	3.42	1.71	0.013409
17312219	Ly6g	lymphocyte antigen 6 complex, locus G	4.25	3.48	1.71	0.001046
17449355	Ugt2b37	UDP glucuronosyltransferase 2 family, polypeptide B37	3.59	2.82	1.71	0.003582
17548865	Gm8692	predicted gene 8692	7.09	6.29	1.74	0.008142
17494706	Olfr705	olfactory receptor 705	4.34	3.54	1.74	0.007971
17257591	Snord104	small nucleolar RNA, C/D box 104	10.2	9.39	1.76	0.002738
17540102	Gm14459	predicted gene 14459	4.08	3.2	1.84	0.003678
17237074	Gm4340	predicted gene 4340	6.52	5.62	1.86	0.000629
17419407	Snora44	small nucleolar RNA, H/ACA box 44	11.34	10.41	1.91	0.001812
17499748	Gm15293	predicted gene 15293	4.42	3.46	1.94	0.012242
17328093	Dexi	dexamethasone-induced transcript	8.57	7.58	1.99	0.000325
17509013	Adam34, Gm5347	a disintegrin and metallopeptidase domain 34, predicted gene 5347	3.43	2.4	2.03	0.005282
17471744	Klra14	killer cell lectin-like receptor subfamily A, member 14	4.44	3.17	2.4	0.020745

## Sheet: 48 h
Transcript Cluster ID	Gene Symbol	Description	Thalidomide	Control	Fold Change	p-value
17229629	Sdhc	succinate dehydrogenase complex, subunit C, integral membrane protein	7.35	8.72	-2.58	3.9e-05
17522158	Ccdc72	coiled-coil domain containing 72	6.23	7.56	-2.53	0.000302
17447038	Ppp1cb	protein phosphatase 1, catalytic subunit, beta isoform	5.5	6.81	-2.48	0.001884
17285846	LOC100862646, Hist1h4m, Hist1h4b, Hist1h4a, Hist4h4, Hist1h4n, Hist1h4k, Hist1h4j, Hist1h4i, Hist1h4f, Hist1h4d, Hist1h4c, Hist2h4, Hist1h4h	histone H4-like, histone cluster 1, H4m, histone cluster 1, H4b, histone cluster 1, H4a, histone cluster 4, H4, histone cluster 1, H4n, histone cluster 1, H4k, histone cluster 1, H4j, histone cluster 1, H4i, histone cluster 1, H4f, histone cluster 1, H4d, histone cluster 1, H4c, histone cluster 2, H4, histone cluster 1, H4h	4.59	5.84	-2.38	0.003263
17260236	Myl7	myosin, light polypeptide 7, regulatory	5.16	6.41	-2.37	0.01886
17547702	Tmx1	thioredoxin-related transmembrane protein 1	4.86	6.11	-2.37	0.02829
17425701	Mir3095	microRNA 3095	5.39	6.59	-2.31	0.007667
17548182	LOC100862033	uncharacterized LOC100862033	4.43	5.62	-2.28	0.001415
17393876	LOC100861957	uncharacterized LOC100861957	5.9	7.07	-2.25	0.00274
17548989	Tmco1	transmembrane and coiled-coil domains 1	2.72	3.85	-2.18	0.000275
17285742	Hist1h2bk	histone cluster 1, H2bk	8.96	10.08	-2.17	1.6e-05
17548266	Mrpl47	mitochondrial ribosomal protein L47	5.37	6.48	-2.16	0.004914
17534139	Gm19899	predicted gene, 19899	5.95	7.04	-2.13	0.008686
17233384	Fabp7	fatty acid binding protein 7, brain	6.38	7.45	-2.09	0.023664
17515371	2310047B19Rik	RIKEN cDNA 2310047B19 gene	5.34	6.37	-2.04	0.000187
17450950	AB010352	cDNA sequence AB010352	5.2	6.23	-2.03	0.004576
17420162	Cdc42	cell division cycle 42	5.69	6.71	-2.03	0.000593
17547656	LOC100862018	uncharacterized LOC100862018	4.49	5.5	-2.02	0.004967
17250162	Hist3h2ba, Hist3h2bb-ps	histone cluster 3, H2ba, histone cluster 3, H2bb, pseudogene	4.5	5.5	-2	0.012609
17526421	Atp5l	ATP synthase, H+ transporting, mitochondrial F0 complex, subunit g	7.78	8.77	-1.99	0.015758
17548673	LOC100862010	uncharacterized LOC100862010	6.03	7.02	-1.99	6e-05
17333962	Gm10509	zinc finger protein 51 pseudogene	3.2	4.18	-1.97	0.006302
17547933	Bod1	biorientation of chromosomes in cell division 1	8.08	9.04	-1.95	0.001919
17519782	LOC100862068	uncharacterized LOC100862068	5.37	6.33	-1.94	0.004011
17407926	Mrps21	mitochondrial ribosomal protein S21	7.01	7.96	-1.94	0.001097
17502191	Mrpl34	mitochondrial ribosomal protein L34	7.67	8.61	-1.92	0.001058
17548051	A730098P11Rik	mortality factor 4 like 1 pseudogene	4.02	4.95	-1.9	0.009113
17333651	Zfp97	zinc finger protein 97	5.03	5.95	-1.9	0.015572
17225837	Slco4c1	solute carrier organic anion transporter family, member 4C1	6.87	7.78	-1.89	0.002613
17285687	Hist1h4m	histone cluster 1, H4m	6.82	7.7	-1.84	0.021605
17525718	Olfr1537-ps1	olfactory receptor 1537, pseudogene 1	3.24	4.11	-1.82	0.006894
17307213	Zdhhc20	zinc finger, DHHC domain containing 20	3.23	4.09	-1.82	0.011762
17396024	Stmn2	stathmin-like 2	8.82	9.67	-1.81	0.000569
17282343	Adam4	a disintegrin and metallopeptidase domain 4	4.29	5.13	-1.79	0.011072
17283364	Tc2n	tandem C2 domains, nuclear	5.53	6.36	-1.79	0.022971
17293945	Zfp953, Zfp456	zinc finger protein 953, zinc finger protein 456	5.17	6.01	-1.79	0.004174
17340397	Nanp	N-acetylneuraminic acid phosphatase	5.58	6.41	-1.78	9e-05
17253304	Taok1, Mnat1	TAO kinase 1, menage a trois 1	4.84	5.66	-1.78	0.042384
17510345	Bst2	bone marrow stromal cell antigen 2	5.96	6.78	-1.77	0.00208
17276926	Synj2bp	synaptojanin 2 binding protein	4.25	5.07	-1.77	0.000115
17406656	Apoa1bp	apolipoprotein A-I binding protein	8.78	9.6	-1.76	7.8e-05
17294411	Gm3897	predicted gene 3897	5.04	5.85	-1.76	0.003291
17537224	L1Md-Gf21, Tex16	L1 repeat, Gf subfamily, member 21, testis expressed gene 16	4.33	5.14	-1.76	0.046497
17535245	Aff2	AF4/FMR2 family, member 2	6.88	7.69	-1.75	0.003223
17290199	AF067061	cDNA sequence AF067061	3.74	4.54	-1.74	0.009329
17548338	Tmeff1	transmembrane protein with EGF-like and two follistatin-like domains 1	4.76	5.55	-1.74	0.001167
17238697	Olfr820	olfactory receptor 820	5	5.79	-1.73	0.011147
17431181	Sh3bgrl3	SH3 domain binding glutamic acid-rich protein-like 3	8.86	9.64	-1.72	0.000663
17386328	Ssb, Mettl5	Sjogren syndrome antigen B, methyltransferase like 5	6.21	6.99	-1.71	0.023824
17310530	Cdh10	cadherin 10	6.02	6.79	-1.7	0.00773
17525363	Foxred1	FAD-dependent oxidoreductase domain containing 1	6.86	7.62	-1.7	0.000519
17291233	Hist1h3a, Hist1h3i, Hist1h3h, Hist1h3g	histone cluster 1, H3a, histone cluster 1, H3i, histone cluster 1, H3h, histone cluster 1, H3g	5.11	5.88	-1.7	0.017669
17532137	Myd88	myeloid differentiation primary response gene 88	5.79	6.55	-1.7	0.002742
17296281	Gpx8	glutathione peroxidase 8 (putative)	7.16	7.92	-1.69	0.001357
17548258	LOC100862291	uncharacterized LOC100862291	4.27	5.02	-1.69	0.00464
17499100	Sox1	SRY-box containing gene 1	5.79	6.55	-1.69	0.026782
17458393	Tmem176a	transmembrane protein 176A	6.02	6.78	-1.69	0.001994
17232215	Moxd1	monooxygenase, DBH-like 1	6.76	7.51	-1.68	0.003802
17477670	Rras	Harvey rat sarcoma oncogene, subgroup R	8.2	8.95	-1.68	0.002405
17547871	Zfp706	zinc finger protein 706	4.79	5.54	-1.68	0.003105
17548975	Capza1	capping protein (actin filament) muscle Z-line, alpha 1	4.38	5.11	-1.67	0.023432
17537306	Klhl4	kelch-like 4 (Drosophila)	6.06	6.8	-1.67	0.000868
17429514	Mir30e	microRNA 30e	3.8	4.54	-1.67	0.01463
17548683	Rab8a	RAB8A, member RAS oncogene family	7.24	7.98	-1.67	0.002654
17531181	Rhoa	ras homolog gene family, member A	5.92	6.66	-1.67	0.002335
17213213	Casp8	caspase 8	7.52	8.25	-1.66	0.011481
17408015	Hist2h3c2, Hist2h3b, Hist1h3e, Hist1h3b, Hist1h3d, Hist1h3c, Hist1h3f, Hist2h3c1	histone cluster 2, H3c2, histone cluster 2, H3b, histone cluster 1, H3e, histone cluster 1, H3b, histone cluster 1, H3d, histone cluster 1, H3c, histone cluster 1, H3f, histone cluster 2, H3c1	6.17	6.9	-1.66	0.02418
17366744	Mir669a-3	microRNA 669a-3	6.09	6.81	-1.65	0.03712
17237028	Rassf9	Ras association (RalGDS/AF-6) domain family (N-terminal) member 9	5.15	5.88	-1.65	0.009745
17341365	Zfp820	zinc finger protein 820	4.42	5.14	-1.65	0.003175
17318932	Ift27	intraflagellar transport 27	7.21	7.93	-1.64	0.00135
17548180	LOC100861963	uncharacterized LOC100861963	4.48	5.19	-1.64	0.014954
17412534	Lyrm2	LYR motif containing 2	6.8	7.51	-1.64	0.00422
17402402	Tram1l1	translocation associated membrane protein 1-like 1	5.12	5.84	-1.64	0.006761
17488336	Zfp780b	zinc finger protein 780B	5.84	6.56	-1.64	0.005016
17548082	LOC100861812	uncharacterized LOC100861812	3.67	4.37	-1.63	0.003548
17470636	Vmn2r20	vomeronasal 2, receptor 20	3.68	4.38	-1.63	0.045562
17444372	Cyth3	cytohesin 3	7.15	7.84	-1.62	7.4e-05
17386421	Hat1	histone aminotransferase 1	5.78	6.48	-1.62	0.001862
17362708	Tmem138	transmembrane protein 138	5.59	6.28	-1.62	0.001949
17220919	A130010J15Rik	RIKEN cDNA A130010J15 gene	5.9	6.59	-1.61	0.006568
17485706	Cdc42ep5	CDC42 effector protein (Rho GTPase binding) 5	5.86	6.54	-1.61	0.000852
17301932	Esd, Gm2904	esterase D/formylglutathione hydrolase, predicted pseudogene 2904	5.53	6.21	-1.61	0.004763
17504829	Hsd11b2	hydroxysteroid 11-beta dehydrogenase 2	8.11	8.81	-1.61	0.002396
17475342	Tgfb1	transforming growth factor, beta 1	7.18	7.86	-1.61	0.003364
17274346	5730507C01Rik	RIKEN cDNA 5730507C01 gene	6.82	7.49	-1.59	0.013814
17548536	Gm20176	predicted gene, 20176	5.17	5.84	-1.59	0.004285
17366932	Mir466h	microRNA 466h	7.48	8.15	-1.59	0.004429
17405985	Pdcd10	programmed cell death 10	6.91	7.58	-1.59	0.010227
17500922	Pdlim3	PDZ and LIM domain 3	7.68	8.35	-1.59	0.000785
17548088	Seh1l	SEH1-like (S. cerevisiae	3.29	3.96	-1.59	0.001137
17404073	Fabp5	fatty acid binding protein 5, epidermal	4.81	5.48	-1.58	0.003307
17342042	Nubp2	nucleotide binding protein 2	7.78	8.44	-1.58	0.002836
17521875	Slc25a20	solute carrier family 25 (mitochondrial carnitine/acylcarnitine translocase), member 20	6.51	7.17	-1.58	0.024013
17346069	Zfp119b	zinc finger protein 119b	4.96	5.63	-1.58	0.00467
17305221	5730469M10Rik	RIKEN cDNA 5730469M10 gene	8.9	9.55	-1.57	0.003822
17310349	Amacr	alpha-methylacyl-CoA racemase	6.3	6.95	-1.57	0.005122
17301823	Gfra2	glial cell line derived neurotrophic factor family receptor alpha 2	7.28	7.93	-1.57	0.008902
17290770	Mrpl32	mitochondrial ribosomal protein L32	6.36	7.01	-1.57	0.013179
17284280	Nudt14	nudix (nucleoside diphosphate linked moiety X)-type motif 14	6.52	7.18	-1.57	0.001723
17306274	Rab2b	RAB2B, member RAS oncogene family	7.09	7.74	-1.57	0.007063
17545595	Sat1	spermidine/spermine N1-acetyl transferase 1	7.07	7.72	-1.57	0.016125
17548230	Srsf6	serine/arginine-rich splicing factor 6	5.39	6.04	-1.57	0.004991
17253656	Vtn	vitronectin	6.77	7.42	-1.57	0.000256
17547869	Ywhaz, LOC100505062	tyrosine 3-monooxygenase/tryptophan 5-monooxygenase activation protein, zeta polypeptide, uncharacterized LOC100505062	8.96	9.61	-1.57	0.001616
17503903	Amfr	autocrine motility factor receptor	4.87	5.51	-1.56	0.007817
17544149	Hmgn5	high-mobility group nucleosome binding domain 5	6.86	7.51	-1.56	0.009944
17287869	Idnk	idnK gluconokinase homolog (E. coli)	6.96	7.6	-1.56	0.000894
17302418	Uchl3	ubiquitin carboxyl-terminal esterase L3 (ubiquitin thiolesterase)	5.18	5.82	-1.56	0.012612
17236487	LOC100861804	uncharacterized LOC100861804	7.43	8.06	-1.55	0.00426
17211286	Ly96	lymphocyte antigen 96	4.3	4.93	-1.55	0.001139
17407390	Sprr2a1, Sprr2a2, Sprr2a3	small proline-rich protein 2A1, small proline-rich protein 2A2, small proline-rich protein 2A3	6	6.63	-1.55	0.024618
17407393	Sprr2a1, Sprr2a2, Sprr2a3	small proline-rich protein 2A1, small proline-rich protein 2A2, small proline-rich protein 2A3	6	6.63	-1.55	0.024618
17299991	Trav7-4	T cell receptor alpha variable 7-4	2.49	3.12	-1.55	0.000887
17274015	Ttc32	tetratricopeptide repeat domain 32	5.75	6.38	-1.55	0.014567
17280552	Bcap29	B cell receptor associated protein 29	6.01	6.64	-1.54	0.008561
17297495	Fut11	fucosyltransferase 11	5.51	6.13	-1.54	0.028358
17548983	Glul	glutamate-ammonia ligase (glutamine synthetase)	5.36	5.99	-1.54	0.001332
17212442	Gulp1	GULP, engulfment adaptor PTB domain containing 1	7.21	7.84	-1.54	0.019098
17477774	Hrc	histidine rich calcium binding protein	5.11	5.73	-1.54	0.032876
17291866	Lyrm4	LYR motif containing 4	6.88	7.5	-1.54	0.002498
17462975	Mlf2	myeloid leukemia factor 2	9.73	10.35	-1.54	0.001243
17308714	Slc25a30	solute carrier family 25, member 30	6.92	7.54	-1.54	0.003524
17350628	Snx24	sorting nexing 24	6.34	6.96	-1.54	0.016335
17235873	Tdg, Gm5806	thymine DNA glycosylase, predicted gene 5806	6.47	7.09	-1.54	0.002515
17501329	Aadat	aminoadipate aminotransferase	5.52	6.13	-1.53	0.013606
17276614	Churc1, LOC639541, Fntb	churchill domain containing 1, protein farnesyltransferase subunit beta-like, farnesyltransferase, CAAX box, beta	5.75	6.36	-1.53	0.002727
17548228	Cisd3	CDGSH iron sulfur domain 3	5.85	6.47	-1.53	0.001308
17339910	Galm	galactose mutarotase	6.07	6.68	-1.53	0.023912
17491890	H47	histocompatibility 47	3.69	4.3	-1.53	0.015663
17290093	Hcn1	hyperpolarization-activated, cyclic nucleotide-gated K+ 1	3.82	4.43	-1.53	0.042703
17547759	LOC100862265	uncharacterized LOC100862265	4.38	4.99	-1.53	0.00228
17543363	Msn	moesin	2.29	2.91	-1.53	0.011294
17544919	Nup62cl	nucleoporin 62 C-terminal like	6.99	7.6	-1.53	0.009585
17311064	Polr2k	polymerase (RNA) II (DNA directed) polypeptide K	4.14	4.75	-1.53	0.005108
17322429	Ppp1r1a	protein phosphatase 1, regulatory (inhibitor) subunit 1A	7.27	7.88	-1.53	0.011886
17254660	Vmp1	vacuole membrane protein 1	4.21	4.83	-1.53	0.030418
17444653	Zkscan5	zinc finger with KRAB and SCAN domains 5	6.02	6.63	-1.53	0.003078
17294559	1700023H06Rik	RIKEN cDNA 1700023H06 gene	4.98	5.59	-1.52	0.020164
17536278	AU015836	expressed sequence AU015836	4.3	4.9	-1.52	0.005765
17363624	Fam122a	family with sequence similarity 122, member A	6.57	7.18	-1.52	0.002165
17479183	Fam174b	family with sequence similarity 174, member B	6.18	6.79	-1.52	0.026728
17415437	Gm12657	predicted gene 12657	2.5	3.11	-1.52	0.014561
17229839	Gm20101	predicted gene, 20101	6.28	6.89	-1.52	0.006196
17291001	Hist1h2ak	histone cluster 1, H2ak	4.29	4.9	-1.52	0.046204
17344784	Ppp1r11	protein phosphatase 1, regulatory (inhibitor) subunit 11	5.83	6.43	-1.52	0.000648
17506431	Trappc2l	trafficking protein particle complex 2-like	7.47	8.07	-1.52	0.002955
17386721	Ttc30a1	tetratricopeptide repeat domain 30A1	4.74	5.34	-1.52	0.001216
17314679	Tuba1b	tubulin, alpha 1B	8.05	8.66	-1.52	0.013369
17518328	Uchl4, Uchl3	ubiquitin carboxyl-terminal esterase L4, ubiquitin carboxyl-terminal esterase L3 (ubiquitin thiolesterase)	5.26	5.87	-1.52	0.006323
17288344	Zfp273	zinc finger protein 273	3.74	4.34	-1.52	0.003529
17285644	Zscan12	zinc finger and SCAN domain containing 12	5.2	5.8	-1.52	0.032588
17461638	Arpc4	actin related protein 2/3 complex, subunit 4	8.65	9.25	-1.51	0.004877
17547865	BC023969	cDNA sequence BC023969	4.37	4.97	-1.51	0.000816
17240606	Cd24a	CD24a antigen	9.73	10.32	-1.51	0.002402
17326438	Cldn25	claudin 25	8.48	9.07	-1.51	0.002353
17357895	Gm5512, Rmnd1	required for meiotic nuclear division 1 pseudogene, required for meiotic nuclear division 1 homolog (S. cerevisiae)	2.71	3.3	-1.51	0.007023
17483165	Hirip3	HIRA interacting protein 3	6.67	7.26	-1.51	0.010822
17285851	Hist1h2bc, Hist1h2bg, Hist1h2be	histone cluster 1, H2bc, histone cluster 1, H2bg, histone cluster 1, H2be	7.57	8.17	-1.51	0.005093
17312485	Hsf1	heat shock factor 1	7.87	8.46	-1.51	0.001367
17467519	Igkv8-30	immunoglobulin kappa chain variable 8-30	3.88	4.47	-1.51	0.012612
17291208	LOC100862646, Hist1h4m, Hist1h4b, Hist1h4a, Hist4h4, Hist1h4n, Hist1h4k, Hist1h4j, Hist1h4i, Hist1h4f, Hist1h4d, Hist1h4c, Hist2h4, Hist1h4h	histone H4-like, histone cluster 1, H4m, histone cluster 1, H4b, histone cluster 1, H4a, histone cluster 4, H4, histone cluster 1, H4n, histone cluster 1, H4k, histone cluster 1, H4j, histone cluster 1, H4i, histone cluster 1, H4f, histone cluster 1, H4d, histone cluster 1, H4c, histone cluster 2, H4, histone cluster 1, H4h	3.6	4.2	-1.51	0.01822
17235462	Oaz1	ornithine decarboxylase antizyme 1	7.25	7.84	-1.51	0.003695
17348356	Snrpd1	small nuclear ribonucleoprotein D1	7.45	8.04	-1.51	0.000711
17547519	Tbc1d15	TBC1 domain family, member 15	3.29	3.88	-1.51	0.039066
17343856	Btnl5	butyrophilin-like 5	3.58	4.17	-1.5	0.028283
17305789	Dlgap5	discs, large (Drosophila) homolog-associated protein 5	9.11	9.7	-1.5	0.000399
17291964	Eef1e1	eukaryotic translation elongation factor 1 epsilon 1	9.41	9.99	-1.5	0.002517
17231963	Fam54a	family with sequence similarity 54, member A	6.38	6.96	-1.5	0.000109
17330306	Gtf2e1	general transcription factor II E, polypeptide 1 (alpha subunit)	7.56	8.15	-1.5	0.004388
17417422	Ipp	IAP promoted placental gene	6.08	6.66	-1.5	0.013442
17548301	LOC100504804	uncharacterized LOC100504804	3.02	3.61	-1.5	0.008709
17548508	LOC100505136	uncharacterized LOC100505136	5.39	5.97	-1.5	0.011729
17323082	Ntan1	N-terminal Asn amidase	7.49	8.07	-1.5	9.9e-05
17513856	Rpl13	ribosomal protein L13	8.05	8.63	-1.5	0.006736
17525653	Spa17	sperm autoantigenic protein 17	5.98	6.57	-1.5	0.005138
17242322	Gm9507, Gm2696, Gm9508, Gm7137, Gm10318, Gm9736	predicted gene 9507, predicted gene 2696, predicted gene 9508, predicted gene 7137, predicted gene 10318, predicted gene 9736	7.13	6.54	1.5	0.008211
17364932	Got1	glutamate oxaloacetate transaminase 1, soluble	9.42	8.84	1.5	0.000876
17248979	Olfr1385	olfactory receptor 1385	3.38	2.8	1.5	0.043956
17516141	Olfr890	olfactory receptor 890	3.73	3.15	1.5	0.00408
17288061	LOC100862598	zinc finger protein 557-like	8.61	8.01	1.51	0.016499
17222070	Mir5103	microRNA 5103	6.22	5.63	1.51	0.038436
17306532	Myh6	myosin, heavy polypeptide 6, cardiac muscle, alpha	5.7	5.11	1.51	0.019874
17514910	Olfr830	olfactory receptor 830	4.29	3.7	1.51	0.019685
17473736	Vmn1r80	vomeronasal 1 receptor 80	3.19	2.59	1.51	0.007318
17430630	Zcchc17	zinc finger, CCHC domain containing 17	8.15	7.56	1.51	0.000191
17389075	Gm14015	predicted gene 14015	5.31	4.7	1.52	0.021104
17212069	Nms	neuromedin S	5.09	4.48	1.52	0.021821
17252756	Olfr412	olfactory receptor 412	4.07	3.47	1.52	0.006644
17481252	Olfr635	olfactory receptor 635	4.01	3.41	1.52	0.002842
17535503	Xlr3b	X-linked lymphocyte-regulated 3B	3.24	2.63	1.52	0.047382
17491777	4930554H23Rik	RIKEN cDNA 4930554H23 gene	3.25	2.64	1.53	0.002205
17496670	9130019O22Rik	RIKEN cDNA 9130019O22 gene	5.61	4.99	1.54	0.005389
17499757	Defa3, Defa2, Defa17, Defa1	defensin, alpha, 3, defensin, alpha, 2, defensin, alpha, 17, defensin, alpha 1	7.18	6.55	1.54	0.023726
17311259	Gm16291	predicted gene 16291	4.36	3.73	1.54	0.04856
17225210	Alpi	alkaline phosphatase, intestinal	5.07	4.44	1.55	0.02161
17507950	Defb15	defensin beta 15	5.77	5.14	1.55	0.010031
17306968	Mcpt8	mast cell protease 8	4.4	3.76	1.55	0.000863
17287973	A530065N20	uncharacterized LOC328263	5.6	4.95	1.56	0.006457
17548248	Gm10685	predicted gene 10685	4.61	3.97	1.56	0.001259
17278688	Mir673	microRNA 673	8.36	7.72	1.56	0.038538
17238650	Olfr776	olfactory receptor 776	2.31	1.67	1.56	0.002317
17536254	Arx	aristaless related homeobox	5.99	5.33	1.57	0.006935
17289971	Ccno	cyclin O	5.08	4.43	1.57	0.020689
17235292	Rps15, LOC100046223	ribosomal protein S15, 40S ribosomal protein S15-like	5.44	4.78	1.58	0.000193
17337089	H2-Q1	histocompatibility 2, Q region locus 1	5.81	5.13	1.59	0.007182
17494431	Dub3	deubiquitinating enzyme 3	5.2	4.51	1.61	0.002348
17493867	Mir3102	microRNA 3102	3.58	2.88	1.63	0.031997
17481630	Olfr508	olfactory receptor 508	3.02	2.31	1.63	0.042674
17306705	Psme2	proteasome (prosome, macropain) 28 subunit, beta	7.42	6.72	1.63	0.013852
17516161	Olfr147	olfactory receptor 147	2.86	2.15	1.64	0.011626
17546471	LOC100039659	Y-linked testis-specific protein 1-like	6.35	5.62	1.65	0.005255
17299589	Ear5	eosinophil-associated, ribonuclease A family, member 5	5.23	4.5	1.66	0.02608
17395368	LOC628147	zinc finger protein 709-like	3.38	2.65	1.66	0.035355
17407749	Bnipl	BCL2/adenovirus E1B 19kD interacting protein like	6.15	5.4	1.68	0.016586
17419407	Snora44	small nucleolar RNA, H/ACA box 44	10.94	10.19	1.68	0.000467
17328093	Dexi	dexamethasone-induced transcript	8.44	7.67	1.7	0.000736
17476495	Gm4883	predicted gene 4883	4.84	4.07	1.7	0.012867
17485649	Gm15448	predicted gene 15448	3.69	2.92	1.71	0.017274
17290601	Gm2444	predicted gene 2444	4.07	3.3	1.71	0.041832
17548865	Gm8692	predicted gene 8692	6.96	6.19	1.71	0.000163
17257591	Snord104	small nucleolar RNA, C/D box 104	10.17	9.35	1.77	0.002792
17237074	Gm4340	predicted gene 4340	6.49	5.64	1.81	0.00036
17284457	Igh-VJ558	immunoglobulin heavy chain (J558 family)	4.76	3.9	1.81	0.022483
17494160	Olfr591	olfactory receptor 591	4.02	3.16	1.82	0.020322
17330600	Mir3081	microRNA 3081	6.34	5.4	1.92	0.001071
17402483	Mir367	microRNA 367	4.16	3.21	1.94	0.03454
17232910	Mir3473b	microRNA 3473b	4.6	3.57	2.04	0.036809
17248973	Olfr1387	olfactory receptor 1387	3.44	2.4	2.05	0.04068
17444911	Gm19617	predicted gene, 19617	4.73	3.41	2.5	0.048866

## Sheet: 72 h
Transcript Cluster ID	Gene Symbol	Description	Thalidomide	Control	Fold Change	p-value
17477391	Klk1	kallikrein 1	3.18	5.17	-3.96	0.018799
17306532	Myh6	myosin, heavy polypeptide 6, cardiac muscle, alpha	6.44	7.65	-2.31	0.021119
17408625	Nr1h5	nuclear receptor subfamily 1, group H, member 5	5.02	6.15	-2.19	0.022736
17387131	Ccdc141	coiled-coil domain containing 141	7.73	8.77	-2.05	0.026268
17386778	Ttn	titin	8.09	9.04	-1.94	0.040278
17464061	Gm10400	predicted gene 10400	5.59	6.53	-1.92	0.01471
17347619	Slc8a1	solute carrier family 8 (sodium/calcium exchanger), member 1	6.57	7.5	-1.91	0.039276
17543315	Asb12	ankyrin repeat and SOCS box-containing 12	4.77	5.68	-1.88	0.045271
17278647	Dlk1	delta-like 1 homolog (Drosophila)	7.33	8.24	-1.87	0.02231
17339395	Myom1	myomesin 1	5.95	6.85	-1.87	0.029768
17486099	Zim1	zinc finger, imprinted 1	7.5	8.34	-1.79	0.038651
17290457	Ryr2	ryanodine receptor 2, cardiac	6.62	7.41	-1.73	0.004057
17396240	Trim55	tripartite motif-containing 55	6.06	6.78	-1.65	0.021087
17522439	Myl3	myosin, light polypeptide 3	6.61	7.31	-1.62	0.002921
17288302	Rsl1	regulator of sex limited protein 1	4.29	4.99	-1.62	0.002402
17298379	Tnnc1	troponin C, cardiac/slow skeletal	7.52	8.22	-1.62	0.024216
17531685	Tdgf1	teratocarcinoma-derived growth factor 1	6.88	7.57	-1.61	0.041575
17290603	Actn2	actinin alpha 2	5.49	6.17	-1.6	0.044906
17325592	Popdc2	popeye domain containing 2	6.87	7.55	-1.6	0.017584
17463530	Clec9a, Clec1b	C-type lectin domain family 9, member a, C-type lectin domain family 1, member b	4.66	5.32	-1.58	0.032259
17363903	Prkg1	protein kinase, cGMP-dependent, type I	6.65	7.31	-1.58	0.039725
17287827	Tgfbi	transforming growth factor, beta induced	6.73	7.38	-1.58	0.042352
17386090	Scn7a	sodium channel, voltage-gated, type VII, alpha	4.42	5.08	-1.57	0.039165
17327502	Sh3bgr	SH3-binding domain glutamic acid-rich protein	5.43	6.08	-1.57	0.01273
17470235	Cacna1c	calcium channel, voltage-dependent, L type, alpha 1C subunit	6.55	7.2	-1.56	0.005249
17224954	Sphkap	SPHK1 interactor, AKAP domain containing	5.41	6.06	-1.56	0.013409
17537235	Tex16	testis expressed gene 16	4.55	5.2	-1.56	0.048545
17279349	Adssl1	adenylosuccinate synthetase like 1	5.37	5.99	-1.54	0.010478
17303333	D830030K20Rik, Gm10408, Gm8050, Gm3537, Gm8271	RIKEN cDNA D830030K20 gene, predicted gene 10408, predicted gene 8050, predicted gene 3537, predicted gene 8271	5.86	6.47	-1.53	0.028488
17345830	Daam2	dishevelled associated activator of morphogenesis 2	5.15	5.76	-1.53	0.049398
17542727	LOC100503280, Gab3	L antigen family member 3-like, growth factor receptor bound protein 2-associated protein 3	3.31	3.91	-1.52	0.045983
17373189	Mybpc3	myosin binding protein C, cardiac	6.52	7.12	-1.52	0.036293
17381940	Nebl	nebulette	6.63	7.24	-1.52	0.024563
17534206	Rhox4g, Rhox4e, Rhox4c, Rhox4b, Rhox4a, Rhox4f, Rhox4d, LOC100861640	reproductive homeobox 4G, reproductive homeobox 4E, reproductive homeobox 4C, reproductive homeobox 4B, reproductive homeobox 4A, reproductive homeobox 4F, reproductive homeobox 4D, uncharacterized LOC100861640	5.37	5.98	-1.52	0.020681
17352697	1010001N08Rik	RIKEN cDNA 1010001N08 gene	6.35	6.94	-1.51	0.04408
17397990	Mme	membrane metallo endopeptidase	7.37	7.95	-1.5	0.025938
17452115	Oas1g	2'-5' oligoadenylate synthetase 1G	2.37	2.95	-1.5	0.019688
17465805	Slc13a4	solute carrier family 13 (sodium/sulfate symporters), member 4	6.3	6.88	-1.5	0.006162
17467589	Smyd1	SET and MYND domain containing 1	6.72	7.31	-1.5	0.045682
17467197	Vmn1r27	vomeronasal 1 receptor 27	4.05	3.45	1.51	0.013502
17373448	Dgkz, Gm9821	diacylglycerol kinase zeta, predicted gene 9821	4.94	4.34	1.52	0.014863
17246461	Olfr825	olfactory receptor 825	4.28	3.65	1.55	0.017434
17523680	Mir101c	microRNA 101c	4.31	3.67	1.56	0.036317
17352862	Aqp4	aquaporin 4	5.2	4.55	1.57	0.000435
17538452	Gm15080	predicted gene 15080	4.01	3.36	1.57	0.009609
17291736	Serpinb6c	serine (or cysteine) peptidase inhibitor, clade B, member 6c	5.45	4.81	1.57	0.02127
17234738	Gm10318	predicted gene 10318	4.59	3.93	1.58	0.026848
17325159	Mylk	myosin, light polypeptide kinase	6.45	5.79	1.58	0.037054
17421334	Gm13242	predicted gene 13242	3.13	2.45	1.6	0.039262
17398557	Sfrp2	secreted frizzled-related protein 2	7.88	7.18	1.63	0.048109
17233384	Fabp7	fatty acid binding protein 7, brain	8.01	7.28	1.66	0.041989
17229813	Nhlh1	nescient helix loop helix 1	5.16	4.43	1.66	0.021102
17246469	Neurod4	neurogenic differentiation 4	5.61	4.87	1.67	0.014598
17327030	Olig2	oligodendrocyte transcription factor 2	7.13	6.39	1.67	0.044978
17421437	Gm13247	predicted gene 13247	5.02	4.27	1.69	0.032994
17439211	Gm6348, Gm6346	predicted gene 6348, predicted gene 6346	3.41	2.62	1.74	0.007729
