# Supplementary material for: Transcriptomic changes in mouse embryonic stem cells exposed to thalidomide during spontaneous differentiation
Source: Data Brief. 2015 Jun 3;4:199–202. doi: 10.1016/j.dib.2015.05.014 (PMC4510476; doi:10.1016/j.dib.2015.05.014)
Supplement: Supplementary file 2 — Supplementary data Table 2. Lists of GO terms in the biological process (BP) category at all levels (GOTERM_BP_ALL) enriched from the downregulated DEGs affected by thalidomide at various time points during ESC differentiation. DAVID was used for the analysis using the downregulated DEGs identified during ESC differentiation (see text and Table S1 for details). The Mus musculus (mouse) whole genome was used as background. Statistical enrichment was determined through a modified Fisher׳s exact test (p<0.1) and count threshold>2 (default settings in DAVID). The column under Count indicates the number of DEGs involved in the specific GO term, while the column under % indicates the number of DEGs involved in the GO term as a percentage of the total number of downregulated DEGs at each time point. Fold enrichment means the number of genes (in the list) involved in a particular GO term as a percentage of total number genes of the list as compared to all genes involved in that particular GO term as a percentage of the whole genome (population background) [5]. [file mmc2.xlsx]

## Sheet: 24 h
Term	Title	Count	%	p Value	Fold Enrichment
GO:0034622	cellular macromolecular complex assembly	8	5.67376	0.000894594	5.13924
GO:0034621	cellular macromolecular complex subunit organization	8	5.67376	0.0018013	4.5519
GO:0007369	gastrulation	5	3.5461	0.00188554	9.41905
GO:0006412	translation	9	6.38298	0.0019489	3.93297
GO:0002237	response to molecule of bacterial origin	4	2.83688	0.00505782	11.3798
GO:0009987	cellular process	79	56.0284	0.00558745	1.19031
GO:0010467	gene expression	30	21.2766	0.0057515	1.62663
GO:0007264	small GTPase mediated signal transduction	7	4.96454	0.0101716	3.78222
GO:0065003	macromolecular complex assembly	8	5.67376	0.0103055	3.29945
GO:0044237	cellular metabolic process	54	38.2979	0.0140689	1.28525
GO:0042127	regulation of cell proliferation	10	7.0922	0.0142389	2.59111
GO:0006334	nucleosome assembly	4	2.83688	0.0151099	7.63846
GO:0043933	macromolecular complex subunit organization	8	5.67376	0.0156215	3.03873
GO:0007266	Rho protein signal transduction	3	2.12766	0.0156216	15.4891
GO:0031497	chromatin assembly	4	2.83688	0.016239	7.43477
GO:0008152	metabolic process	62	43.9716	0.0166278	1.23119
GO:0065004	protein-DNA complex assembly	4	2.83688	0.0168208	7.33695
GO:0034728	nucleosome organization	4	2.83688	0.0168208	7.33695
GO:0007492	endoderm development	3	2.12766	0.0179043	14.4209
GO:0008285	negative regulation of cell proliferation	6	4.25532	0.021708	3.73398
GO:0006355	regulation of transcription, DNA-dependent	18	12.766	0.0285816	1.71279
GO:0032496	response to lipopolysaccharide	3	2.12766	0.0297513	11.0054
GO:0022607	cellular component assembly	9	6.38298	0.0309952	2.42204
GO:0051252	regulation of RNA metabolic process	18	12.766	0.0325701	1.68631
GO:0006323	DNA packaging	4	2.83688	0.0351488	5.52087
GO:0006333	chromatin assembly or disassembly	4	2.83688	0.0425359	5.11567
GO:0048519	negative regulation of biological process	16	11.3475	0.0472233	1.68207
GO:0008380	RNA splicing	5	3.5461	0.0549488	3.46771
GO:0007406	negative regulation of neuroblast proliferation	2	1.41844	0.0554458	34.8505
GO:0042074	cell migration involved in gastrulation	2	1.41844	0.0621589	30.9782
GO:0044249	cellular biosynthetic process	29	20.5674	0.0635211	1.3566
GO:0044260	cellular macromolecule metabolic process	41	29.078	0.0637419	1.25643
GO:0007265	Ras protein signal transduction	3	2.12766	0.065831	7.08824
GO:0044085	cellular component biogenesis	9	6.38298	0.0725897	2.03013
GO:0034645	cellular macromolecule biosynthetic process	24	17.0213	0.0762226	1.39518
GO:0048585	negative regulation of response to stimulus	3	2.12766	0.0778962	6.43394
GO:0009059	macromolecule biosynthetic process	24	17.0213	0.0785119	1.39054
GO:0048583	regulation of response to stimulus	6	4.25532	0.0859114	2.53458
GO:0009058	biosynthetic process	29	20.5674	0.0879037	1.31426
GO:0051707	response to other organism	5	3.5461	0.0883898	2.94097
GO:0044267	cellular protein metabolic process	21	14.8936	0.0971618	1.40203

## Sheet: 48 h
Term	Title	Count	%	p Value	Fold Enrichment
GO:0006334	nucleosome assembly	8	5.55556	9.38074e-07	14.9831
GO:0031497	chromatin assembly	8	5.55556	1.1293e-06	14.5836
GO:0034728	nucleosome organization	8	5.55556	1.23653e-06	14.3917
GO:0065004	protein-DNA complex assembly	8	5.55556	1.23653e-06	14.3917
GO:0006323	DNA packaging	8	5.55556	8.39203e-06	10.8294
GO:0034621	cellular macromolecular complex subunit organization	11	7.63889	1.11291e-05	6.1385
GO:0006333	chromatin assembly or disassembly	8	5.55556	1.38675e-05	10.0346
GO:0034622	cellular macromolecular complex assembly	10	6.94444	2.7587e-05	6.30051
GO:0043933	macromolecular complex subunit organization	12	8.33333	6.95349e-05	4.47045
GO:0065003	macromolecular complex assembly	11	7.63889	0.00016786	4.44951
GO:0022607	cellular component assembly	12	8.33333	0.00130393	3.16729
GO:0006325	chromatin organization	9	6.25	0.00203993	3.90632
GO:0051276	chromosome organization	10	6.94444	0.00263238	3.38419
GO:0009987	cellular process	81	56.25	0.00383121	1.19698
GO:0006996	organelle organization	17	11.8056	0.00455337	2.15608
GO:0044085	cellular component biogenesis	12	8.33333	0.00508442	2.65478
GO:0002237	response to molecule of bacterial origin	4	2.77778	0.00534169	11.1609
GO:0007264	small GTPase mediated signal transduction	7	4.86111	0.0111399	3.70949
GO:0001818	negative regulation of cytokine production	3	2.08333	0.0129283	17.0901
GO:0016043	cellular component organization	23	15.9722	0.0154826	1.66292
GO:0007266	Rho protein signal transduction	3	2.08333	0.0162119	15.1912
GO:0032680	regulation of tumor necrosis factor production	3	2.08333	0.0162119	15.1912
GO:0015031	protein transport	11	7.63889	0.0194662	2.31019
GO:0008104	protein localization	12	8.33333	0.0202767	2.17882
GO:0006576	biogenic amine metabolic process	4	2.77778	0.0202816	6.83606
GO:0045184	establishment of protein localization	11	7.63889	0.0204102	2.29258
GO:0033036	macromolecule localization	13	9.02778	0.0297034	1.97048
GO:0032496	response to lipopolysaccharide	3	2.08333	0.0308445	10.7938
GO:0051128	regulation of cellular component organization	7	4.86111	0.0327376	2.90015
GO:0045785	positive regulation of cell adhesion	3	2.08333	0.0387097	9.53869
GO:0032720	negative regulation of tumor necrosis factor production	2	1.38889	0.0426908	45.5737
GO:0005996	monosaccharide metabolic process	5	3.47222	0.0500321	3.57909
GO:0006886	intracellular protein transport	6	4.16667	0.0501732	2.9722
GO:0007406	negative regulation of neuroblast proliferation	2	1.38889	0.056516	34.1803
GO:0007015	actin filament organization	3	2.08333	0.0621663	7.32435
GO:0034613	cellular protein localization	6	4.16667	0.0661089	2.74357
GO:0070727	cellular macromolecule localization	6	4.16667	0.0676148	2.72534
GO:0007265	Ras protein signal transduction	3	2.08333	0.0681224	6.95192
GO:0008285	negative regulation of cell proliferation	5	3.47222	0.0797116	3.05181
GO:0001817	regulation of cytokine production	4	2.77778	0.0799925	3.93442
GO:0006954	inflammatory response	5	3.47222	0.0807235	3.03825
GO:0006412	translation	6	4.16667	0.0820236	2.57156
GO:0006575	cellular amino acid derivative metabolic process	4	2.77778	0.082682	3.87861
GO:0007010	cytoskeleton organization	6	4.16667	0.0880381	2.51634
GO:0044262	cellular carbohydrate metabolic process	6	4.16667	0.0889158	2.50865
GO:0046907	intracellular transport	7	4.86111	0.0928134	2.22053
GO:0051707	response to other organism	5	3.47222	0.0933618	2.88441
GO:0007519	skeletal muscle tissue development	3	2.08333	0.0958853	5.69671

## Sheet: 72 h
Term	Title	Count	%	p Value	Fold Enrichment
GO:0006936	muscle contraction	6	18.75	4.51068e-08	56.876
GO:0003012	muscle system process	6	18.75	7.91419e-08	50.9337
GO:0044057	regulation of system process	6	18.75	1.8343e-05	16.9779
GO:0008016	regulation of heart contraction	4	12.5	7.86113e-05	45.5008
GO:0045214	sarcomere organization	3	9.375	0.000148786	155.116
GO:0051146	striated muscle cell differentiation	4	12.5	0.000436232	25.5622
GO:0030239	myofibril assembly	3	9.375	0.000458788	89.8042
GO:0007507	heart development	5	15.625	0.000489008	12.7525
GO:0031032	actomyosin structure organization	3	9.375	0.000799929	68.2512
GO:0042692	muscle cell differentiation	4	12.5	0.000968753	19.4448
GO:0010927	cellular component assembly involved in morphogenesis	3	9.375	0.00166093	47.3967
GO:0030036	actin cytoskeleton organization	4	12.5	0.00259622	13.7881
GO:0030029	actin filament-based process	4	12.5	0.00311637	12.9264
GO:0055002	striated muscle cell development	3	9.375	0.00370346	31.5978
GO:0048738	cardiac muscle tissue development	3	9.375	0.00411776	29.9347
GO:0055001	muscle cell development	3	9.375	0.00470213	27.9718
GO:0030001	metal ion transport	5	15.625	0.0059733	6.43394
GO:0043462	regulation of ATPase activity	2	6.25	0.00841215	227.504
GO:0051239	regulation of multicellular organismal process	6	18.75	0.00862661	4.38632
GO:0006812	cation transport	5	15.625	0.0101572	5.52194
GO:0006874	cellular calcium ion homeostasis	3	9.375	0.010203	18.7503
GO:0055074	calcium ion homeostasis	3	9.375	0.0110793	17.9608
GO:0006875	cellular metal ion homeostasis	3	9.375	0.0122201	17.0628
GO:0055065	metal ion homeostasis	3	9.375	0.0136542	16.097
GO:0008015	blood circulation	3	9.375	0.0149026	15.3719
GO:0003013	circulatory system process	3	9.375	0.0149026	15.3719
GO:0007010	cytoskeleton organization	4	12.5	0.016919	6.97865
GO:0006816	calcium ion transport	3	9.375	0.0175417	14.1015
GO:0006814	sodium ion transport	3	9.375	0.0186492	13.6502
GO:0014706	striated muscle tissue development	3	9.375	0.0192139	13.4353
GO:0030005	cellular di-, tri-valent inorganic cation homeostasis	3	9.375	0.0212467	12.7334
GO:0007512	adult heart development	2	6.25	0.0217307	87.5015
GO:0002026	regulation of the force of heart contraction	2	6.25	0.0217307	87.5015
GO:0060537	muscle tissue development	3	9.375	0.0218435	12.5462
GO:0055066	di-, tri-valent inorganic cation homeostasis	3	9.375	0.0249308	11.6868
GO:0002027	regulation of heart rate	2	6.25	0.0266808	71.095
GO:0030003	cellular cation homeostasis	3	9.375	0.0268645	11.2255
GO:0006811	ion transport	5	15.625	0.0297991	3.9941
GO:0015674	di-, tri-valent inorganic cation transport	3	9.375	0.0298758	10.598
GO:0032879	regulation of localization	4	12.5	0.0299854	5.60355
GO:0007517	muscle organ development	3	9.375	0.0351796	9.69477
GO:0065008	regulation of biological quality	6	18.75	0.0366444	3.03879
GO:0055080	cation homeostasis	3	9.375	0.0381482	9.27326
GO:0006941	striated muscle contraction	2	6.25	0.0397641	47.3967
GO:0055007	cardiac muscle cell differentiation	2	6.25	0.0462423	40.6257
GO:0035051	cardiac cell differentiation	2	6.25	0.0542813	34.4703
GO:0051924	regulation of calcium ion transport	2	6.25	0.0558812	33.4565
GO:0006937	regulation of muscle contraction	2	6.25	0.0670086	27.7444
GO:0032386	regulation of intracellular transport	2	6.25	0.068588	27.0838
GO:0006873	cellular ion homeostasis	3	9.375	0.0711097	6.53747
GO:0001701	in utero embryonic development	3	9.375	0.0739736	6.39056
GO:0055082	cellular chemical homeostasis	3	9.375	0.0744546	6.36672
GO:0010959	regulation of metal ion transport	2	6.25	0.0780103	23.6983
GO:0048468	cell development	4	12.5	0.081878	3.72347
GO:0051049	regulation of transport	3	9.375	0.0832862	5.96601
GO:0050801	ion homeostasis	3	9.375	0.0868062	5.82348
GO:0035282	segmentation	2	6.25	0.0873413	21.0652
GO:0016043	cellular component organization	7	21.875	0.0893068	2.1054
GO:0015672	monovalent inorganic cation transport	3	9.375	0.0919134	5.63129
GO:0043269	regulation of ion transport	2	6.25	0.0996418	18.3471
