# Supplementary material for: Transcriptomic changes in mouse embryonic stem cells exposed to thalidomide during spontaneous differentiation
Source: Data Brief. 2015 Jun 3;4:199–202. doi: 10.1016/j.dib.2015.05.014 (PMC4510476; doi:10.1016/j.dib.2015.05.014)
Supplement: Supplementary file 3 — Supplementary data Table 3. Lists of GO term clusters enriched by thalidomide downregulated DEGs at various time points during ESC differentiation. Functional Annotation Clustering in DAVID was used for the analysis with default settings. The Mus musculus (mouse) whole genome was used as background. See Supplementary Table 2 for the definition of terms. [file mmc3.xlsx]

## Sheet: 24 h
Term	Title	Count	%	p Value	Fold Enrichment
Cluster 1
GO:0007369	gastrulation	5	3.5461	0.00177512	9.56363
GO:0048598	embryonic morphogenesis	6	4.25532	0.106743	2.3656
GO:0009968	negative regulation of signal transduction	4	2.83688	0.117818	3.31092
GO:0010648	negative regulation of cell communication	4	2.83688	0.141284	3.04391
GO:0009952	anterior/posterior pattern formation	3	2.12766	0.290076	2.77533
GO:0007389	pattern specification process	4	2.83688	0.319333	1.99354
GO:0003002	regionalization	3	2.12766	0.442782	1.98423
GO:0007507	heart development	3	2.12766	0.463902	1.90415
Cluster 2
GO:0014706	striated muscle tissue development	3	2.12766	0.222745	3.3435
GO:0060537	muscle tissue development	3	2.12766	0.245991	3.12224
GO:0006357	regulation of transcription from RNA polymerase II promoter	7	4.96454	0.261279	1.60843
GO:0007517	muscle organ development	3	2.12766	0.34918	2.41264
Cluster 3
GO:0008285	negative regulation of cell proliferation	6	4.25532	0.0203756	3.79129
GO:0060284	regulation of cell development	4	2.83688	0.100229	3.5608
GO:0009967	positive regulation of signal transduction	4	2.83688	0.119333	3.29167
GO:0010647	positive regulation of cell communication	4	2.83688	0.146156	2.99559
GO:0051130	positive regulation of cellular component organization	3	2.12766	0.209911	3.48053
GO:0050767	regulation of neurogenesis	3	2.12766	0.235641	3.21686
GO:0043065	positive regulation of apoptosis	4	2.83688	0.250816	2.28293
GO:0043068	positive regulation of programmed cell death	4	2.83688	0.254572	2.26467
GO:0010942	positive regulation of cell death	4	2.83688	0.258336	2.24669
GO:0051960	regulation of nervous system development	3	2.12766	0.277114	2.86909
GO:0010627	regulation of protein kinase cascade	3	2.12766	0.295255	2.73952
GO:0031399	regulation of protein modification process	3	2.12766	0.321058	2.57348
GO:0042981	regulation of apoptosis	6	4.25532	0.344359	1.53571
GO:0043067	regulation of programmed cell death	6	4.25532	0.354134	1.51652
GO:0010941	regulation of cell death	6	4.25532	0.358329	1.50844
GO:0048584	positive regulation of response to stimulus	3	2.12766	0.374413	2.28293
GO:0032268	regulation of cellular protein metabolic process	3	2.12766	0.586073	1.51652
GO:0008219	cell death	3	2.12766	0.874554	0.837525
GO:0016265	death	3	2.12766	0.882836	0.81816
Cluster 4
GO:0007264	small GTPase mediated signal transduction	7	4.96454	0.00941239	3.84028
GO:0007266	Rho protein signal transduction	3	2.12766	0.0151541	15.7269
GO:0007265	Ras protein signal transduction	3	2.12766	0.0640146	7.19703
Cluster 5
GO:0002237	response to molecule of bacterial origin	4	2.83688	0.00483373	11.5544
GO:0032496	response to lipopolysaccharide	3	2.12766	0.0288852	11.1743
GO:0009617	response to bacterium	4	2.83688	0.097409	3.60616
GO:0032944	regulation of mononuclear cell proliferation	3	2.12766	0.107774	5.30781
GO:0050670	regulation of lymphocyte proliferation	3	2.12766	0.107774	5.30781
GO:0070663	regulation of leukocyte proliferation	3	2.12766	0.112277	5.17835
GO:0008284	positive regulation of cell proliferation	5	3.5461	0.137695	2.49193
GO:0051251	positive regulation of lymphocyte activation	3	2.12766	0.140242	4.51729
GO:0002696	positive regulation of leukocyte activation	3	2.12766	0.152303	4.28914
GO:0050867	positive regulation of cell activation	3	2.12766	0.157185	4.20421
GO:0006954	inflammatory response	4	2.83688	0.208379	2.5163
GO:0001817	regulation of cytokine production	3	2.12766	0.253765	3.05486
GO:0051249	regulation of lymphocyte activation	3	2.12766	0.266735	2.94878
GO:0010033	response to organic substance	6	4.25532	0.278292	1.68168
GO:0002694	regulation of leukocyte activation	3	2.12766	0.292666	2.75731
GO:0050865	regulation of cell activation	3	2.12766	0.297842	2.72196
GO:0044093	positive regulation of molecular function	4	2.83688	0.361523	1.85022
GO:0002684	positive regulation of immune system process	3	2.12766	0.423638	2.06129
GO:0009611	response to wounding	4	2.83688	0.438879	1.6316
GO:0006952	defense response	4	2.83688	0.610665	1.26376
GO:0006955	immune response	4	2.83688	0.644659	1.20205
GO:0010604	positive regulation of macromolecule metabolic process	4	2.83688	0.825588	0.894418
GO:0007166	cell surface receptor linked signal transduction	8	5.67376	0.999357	0.453841

## Sheet: 48 h
Term	Title	Count	%	p Value	Fold Enrichment
Cluster 1
GO:0007519	skeletal muscle tissue development	3	2.08333	0.0968053	5.66167
GO:0060538	skeletal muscle organ development	3	2.08333	0.101364	5.50865
GO:0014706	striated muscle tissue development	3	2.08333	0.236541	3.20976
GO:0060537	muscle tissue development	3	2.08333	0.260836	2.99735
GO:0007517	muscle organ development	3	2.08333	0.367901	2.31614
Cluster 2
GO:0051130	positive regulation of cellular component organization	3	2.08333	0.223099	3.34131
GO:0050767	regulation of neurogenesis	3	2.08333	0.250028	3.08818
GO:0051960	regulation of nervous system development	3	2.08333	0.293263	2.75432
GO:0060284	regulation of cell development	3	2.08333	0.322838	2.56377
GO:0042981	regulation of apoptosis	5	3.47222	0.577058	1.22857
GO:0043067	regulation of programmed cell death	5	3.47222	0.587114	1.21321
GO:0010941	regulation of cell death	5	3.47222	0.591383	1.20675
GO:0007166	cell surface receptor linked signal transduction	8	5.55556	0.999639	0.435687
Cluster 3
GO:0007264	small GTPase mediated signal transduction	7	4.86111	0.0114033	3.68667
GO:0007266	Rho protein signal transduction	3	2.08333	0.0163843	15.0978
GO:0007265	Ras protein signal transduction	3	2.08333	0.0687963	6.90915
Cluster 4
GO:0002521	leukocyte differentiation	3	2.08333	0.277058	2.8707
GO:0008219	cell death	5	3.47222	0.507847	1.34004
GO:0016265	death	5	3.47222	0.52639	1.30906
GO:0030097	hemopoiesis	3	2.08333	0.54881	1.62406
GO:0042981	regulation of apoptosis	5	3.47222	0.577058	1.22857
GO:0043067	regulation of programmed cell death	5	3.47222	0.587114	1.21321
GO:0010941	regulation of cell death	5	3.47222	0.591383	1.20675
GO:0048534	hemopoietic or lymphoid organ development	3	2.08333	0.610545	1.45068
GO:0002520	immune system development	3	2.08333	0.637108	1.38183
Cluster 5
GO:0002237	response to molecule of bacterial origin	4	2.77778	0.00542266	11.0922
GO:0032496	response to lipopolysaccharide	3	2.08333	0.0311647	10.7274
GO:0001817	regulation of cytokine production	4	2.77778	0.0810306	3.91022
GO:0006954	inflammatory response	5	3.47222	0.0819856	3.01956
GO:0009617	response to bacterium	4	2.77778	0.106871	3.46191
GO:0009611	response to wounding	6	4.16667	0.109275	2.34951
GO:0032944	regulation of mononuclear cell proliferation	3	2.08333	0.115383	5.0955
GO:0050670	regulation of lymphocyte proliferation	3	2.08333	0.115383	5.0955
GO:0070663	regulation of leukocyte proliferation	3	2.08333	0.120162	4.97122
GO:0051251	positive regulation of lymphocyte activation	3	2.08333	0.149772	4.3366
GO:0002696	positive regulation of leukocyte activation	3	2.08333	0.162511	4.11758
GO:0010033	response to organic substance	7	4.86111	0.162673	1.88349
GO:0050867	positive regulation of cell activation	3	2.08333	0.167661	4.03604
GO:0042127	regulation of cell proliferation	7	4.86111	0.198435	1.76796
GO:0006952	defense response	6	4.16667	0.2281	1.81982
GO:0051249	regulation of lymphocyte activation	3	2.08333	0.282463	2.83083
GO:0002694	regulation of leukocyte activation	3	2.08333	0.309424	2.64701
GO:0050865	regulation of cell activation	3	2.08333	0.314796	2.61308
GO:0008284	positive regulation of cell proliferation	4	2.77778	0.342277	1.9138
GO:0002684	positive regulation of immune system process	3	2.08333	0.444349	1.97883
GO:0044093	positive regulation of molecular function	3	2.08333	0.656981	1.33216
GO:0010604	positive regulation of macromolecule metabolic process	4	2.77778	0.846137	0.858641
GO:0007166	cell surface receptor linked signal transduction	8	5.55556	0.999639	0.435687
Cluster 6
GO:0001818	negative regulation of cytokine production	3	2.08333	0.0130668	16.985
GO:0001817	regulation of cytokine production	4	2.77778	0.0810306	3.91022
GO:0051241	negative regulation of multicellular organismal process	3	2.08333	0.165082	4.0764

## Sheet: 72 h
Term	Title	Count	%	p Value	Fold Enrichment
Cluster 1
GO:0006936	muscle contraction	6	18.75	5.64396e-08	54.352
GO:0003012	muscle system process	6	18.75	9.89898e-08	48.6734
GO:0045214	sarcomere organization	3	9.375	0.000162855	148.233
GO:0051146	striated muscle cell differentiation	4	12.5	0.000497669	24.4279
GO:0030239	myofibril assembly	3	9.375	0.00050198	85.8189
GO:0007507	heart development	5	15.625	0.000579681	12.1865
GO:0031032	actomyosin structure organization	3	9.375	0.000874987	65.2224
GO:0042692	muscle cell differentiation	4	12.5	0.0011036	18.5819
GO:0010927	cellular component assembly involved in morphogenesis	3	9.375	0.00181582	45.2933
GO:0030036	actin cytoskeleton organization	4	12.5	0.00295035	13.1762
GO:0030029	actin filament-based process	4	12.5	0.00353946	12.3527
GO:0055002	striated muscle cell development	3	9.375	0.00404536	30.1956
GO:0055001	muscle cell development	3	9.375	0.00513452	26.7305
GO:0003013	circulatory system process	3	9.375	0.0162346	14.6897
GO:0008015	blood circulation	3	9.375	0.0162346	14.6897
GO:0007010	cytoskeleton organization	4	12.5	0.0190698	6.66896
GO:0032989	cellular component morphogenesis	3	9.375	0.126696	4.64547
Cluster 2
GO:0051146	striated muscle cell differentiation	4	12.5	0.000497669	24.4279
GO:0007507	heart development	5	15.625	0.000579681	12.1865
GO:0042692	muscle cell differentiation	4	12.5	0.0011036	18.5819
GO:0048738	cardiac muscle tissue development	3	9.375	0.00449727	28.6063
GO:0014706	striated muscle tissue development	3	9.375	0.0209154	12.8391
GO:0060537	muscle tissue development	3	9.375	0.0237678	11.9894
GO:0007517	muscle organ development	3	9.375	0.0382073	9.26455
GO:0001701	in utero embryonic development	3	9.375	0.0800037	6.10697
GO:0043009	chordate embryonic development	3	9.375	0.169525	3.87306
GO:0009792	embryonic development ending in birth or egg hatching	3	9.375	0.172049	3.83661
