# Supplementary material for: Transcriptomic changes in mouse embryonic stem cells exposed to thalidomide during spontaneous differentiation
Source: Data Brief. 2015 Jun 3;4:199–202. doi: 10.1016/j.dib.2015.05.014 (PMC4510476; doi:10.1016/j.dib.2015.05.014)
Supplement: Supplementary file 4 — Supplementary data Table 4. Lists of GO terms in the biological process (BP) category at all levels (GOTERM_BP_ALL) enriched from the upregulated DEGs affected by thalidomide at various time points during ESC differentiation. DAVID was used for the analysis using the downregulated DEGs identified during ESC differentiation (see text and Table S1 for details). The Mus musculus (mouse) whole genome was used as background. Statistical enrichment was determined through a modified Fisher׳s exact test (p<0.1) and count threshold>2. See Supplementary Table 2 for the definition of terms. [file mmc4.xlsx]

## Sheet: 24 h
Term	Title	Count	%	p Value	Fold Enrichment
GO:0007608	sensory perception of smell	6	25	0.0045692	4.77361
GO:0007606	sensory perception of chemical stimulus	6	25	0.00604158	4.47326
GO:0007600	sensory perception	6	25	0.0119562	3.80323
GO:0050890	cognition	6	25	0.014936	3.60279
GO:0050877	neurological system process	6	25	0.0249154	3.172
GO:0003008	system process	6	25	0.033687	2.93619
GO:0007166	cell surface receptor linked signal transduction	7	29.1667	0.0344753	2.49331
GO:0007186	G-protein coupled receptor protein signaling pathway	6	25	0.0382411	2.84077

## Sheet: 48 h
Term	Title	Count	%	p Value	Fold Enrichment
GO:0007608	sensory perception of smell	10	27.7778	4.88336e-05	5.09185
GO:0007606	sensory perception of chemical stimulus	10	27.7778	8.14067e-05	4.77148
GO:0007186	G-protein coupled receptor protein signaling pathway	12	33.3333	9.83932e-05	3.63619
GO:0007600	sensory perception	10	27.7778	0.00028438	4.05678
GO:0003008	system process	11	30.5556	0.000402494	3.44513
GO:0050890	cognition	10	27.7778	0.000427866	3.84297
GO:0050877	neurological system process	10	27.7778	0.00109639	3.38346
GO:0007166	cell surface receptor linked signal transduction	12	33.3333	0.00125457	2.73552
GO:0051707	response to other organism	3	8.33333	0.06005	7.19949
GO:0007165	signal transduction	9	25	0.0722631	1.87916
GO:0032501	multicellular organismal process	12	33.3333	0.0812847	1.5766
GO:0009607	response to biotic stimulus	3	8.33333	0.0976338	5.43401

## Sheet: 72h
Term	Title	Count	%	p Value	Fold Enrichment
GO:0030154	cell differentiation	5	35.7143	0.0179503	4.1193
GO:0048869	cellular developmental process	5	35.7143	0.0207127	3.9506
GO:0010001	glial cell differentiation	2	14.2857	0.0332598	53.8598
GO:0042063	gliogenesis	2	14.2857	0.035986	49.7168
GO:0022008	neurogenesis	3	21.4286	0.0524047	7.22143
GO:0007166	cell surface receptor linked signal transduction	5	35.7143	0.0816657	2.59045
GO:0007275	multicellular organismal development	5	35.7143	0.0842962	2.56374
GO:0045165	cell fate commitment	2	14.2857	0.0987332	17.5869
