# Supplementary material for: Transcriptomic changes in mouse embryonic stem cells exposed to thalidomide during spontaneous differentiation
Source: Data Brief. 2015 Jun 3;4:199–202. doi: 10.1016/j.dib.2015.05.014 (PMC4510476; doi:10.1016/j.dib.2015.05.014)
Supplement: Supplementary file 5 — Supplementary data Table 5. Lists of GO terms forming clusters relating to sensory perception of smell in the neurological system process enriched by upregulated genes at 24 h and 48 h. Functional Annotation Clustering in DAVID was used for the analysis with default settings. The Mus musculus (mouse) whole genome was used as background. See Supplementary Table 2 for the definition of terms. [file mmc5.xlsx]

## Sheet: 24 h
Term	Title	Count	%	PValue	Fold Enrichment
GO:0007608	sensory perception of smell	6	25	0.00396821	4.86589
GO:0007606	sensory perception of chemical stimulus	6	25	0.00525993	4.55973
GO:0007600	sensory perception	6	25	0.0104813	3.87675
GO:0050890	cognition	6	25	0.0131269	3.67243
GO:0050877	neurological system process	6	25	0.0220405	3.23331
GO:0007166	cell surface receptor linked signal transduction	7	29.1667	0.0298167	2.54151
GO:0007186	G-protein coupled receptor protein signaling pathway	6	25	0.0340414	2.89568

## Sheet: 48 h
Term	Title	Count	%	PValue	Fold Enrichment
GO:0007608	sensory perception of smell	10	27.7778	4.70104e-05	5.06864
GO:0007606	sensory perception of chemical stimulus	10	27.7778	7.8483e-05	4.74972
GO:0007186	G-protein coupled receptor protein signaling pathway	12	33.3333	9.24257e-05	3.61961
GO:0007600	sensory perception	10	27.7778	0.00027528	4.03828
GO:0050890	cognition	10	27.7778	0.000414785	3.82545
GO:0050877	neurological system process	10	27.7778	0.00106682	3.36803
GO:0007166	cell surface receptor linked signal transduction	12	33.3333	0.00119683	2.72305
